# Supplementary material for: Early-Onset Neonatal Sepsis: Clinical System Involvement and Maternal–Neonatal Risk Profiles in a Retrospective Cohort Study
Source: Children (Basel). 2026 May 3;13(5):639. doi: 10.3390/children13050639 (PMC13204373; doi:10.3390/children13050639)
Supplement: Supplementary file 1 [file children-13-00639-s001.zip]

Archive with 1 entries (1 files):
- children-4260307-supplementary.pdf
